# Supplementary material for: Performance of Commercial Dermatoscopic Systems That Incorporate Artificial Intelligence for the Identification of Melanoma in General Practice: A Systematic Review
Source: Cancers (Basel). 2024 Apr 8;16(7):1443. doi: 10.3390/cancers16071443 (PMC11011068; doi:10.3390/cancers16071443)
Supplement: Supplementary file 1 [file cancers-16-01443-s001.zip]

Archive with 1 entries (1 files):
- cancers-2917526-supplementary.pdf
